# Supplementary material for: Oxytocin Manipulation Alters Neural Activity in Response to Social Stimuli in Eusocial Naked Mole-Rats
Source: Front Behav Neurosci. 2018 Nov 20;12:272. doi: 10.3389/fnbeh.2018.00272 (PMC6255855; doi:10.3389/fnbeh.2018.00272)
Supplement: Supplementary file 3 [file Data_Sheet_1.CSV]

Animal	Task	Weight	Sex	Treatment	PartnerBaseline	PartnerTreatmentDay	CohortofStaining	AON	MOB	Tu	PIC	ACC	IL	PrL	CG	PO	AH	VHM	PG	BNST	LS	MS	AntPVN	PostPVN	SON	MEA	BLA	CEA	Caudate	VP	NAcc	VTA	CA1	CA2	CA3	dDG	vDG	InvestigationBaseline	InvestigationTestDay	InvestigationDifference	AGInvestigationBaseline	AGInvestigationTestDay	AGInvestigationDurationDifference	AgressiveBaseline	AgressiveTestDay	AgressiveDifference	PupCarryBaseline	PupCarryTestDay	PupCarryDifference
901	Unfamiiar	37	M	NACL	F	F	C	230	130	1055	191	47	328	90	363	46.5	117	41	68	36	19	8	64	227	68	158	35	22	116	30	55	5	19	28	58	61	234	82.618813	59.4	-23.22	0	0	0	56.25	0	-56.245414
902	Unfamiiar	37	F	NACL	F	F	C	386	149	720	231	89	501	240	611	76	168	67	53	33	65	41	73	285	90	218	47	31	387	146	64	24	57	8	30	213	326	122.336775	204.88	82.54	0	0	0	0	49.26	49.262283
903	Unfamiiar	30	F	NACL	F	F	A	397	293	1565	702	439	908	436.5	1257	157.5	397	156	162	36	168	81	138	375	159	383	82	118	440	274	182	285	267	227	259	331	502	69.990575	46.39	-23.61	7.05	0	-7.046362	3.57	0	-3.566239
904	Unfamiiar	58	M	NACL	F	F	B	237	180	544	509	342	244	377	565	57	82	137	56	27	127	21	47	130	63	111	48	30	438	199	61		334	118	147	272	289	131.510006	86.81	-44.7	0	0	0	118.19	2.98	-115.206298
905	Unfamiiar	46	F	NACL	M	M	C	224	60	693	136	130	244	205	418	57	114	95	71	6	11	21	66	287	83	149	30	16	29	68	41	15	91	96	95	68	112	60.645386	76.34	15.69	3.05	0	-3.046493	12.14	0	-12.141849
906	Unfamiiar	49	F	NACL	M	M	C	241	43	1081	126	67	267	357	157	68	63	60	90	17	14	17	71	249	85	89	22	3	41	62	31	9	230	145	53	108	118	81.51482	44.37	-37.15	0	1.1	1.101078	8.8	0	-8.803488
907	Unfamiiar	26	M	OT	F	F	A	733	652	1368	372	540	1019	1349	1046	103.5	133	110	87	46.5	52	31	146	376	71	101	37	26	245	80	72	70	97	225	76	378	242	33.204171	54.87	21.67	0	0	0	0	0	0
908	Unfamiiar	33	F	OT	F	F	B	340	338	707	500	254	818	325	663	156	161	164	178	57	53	101	45	399	165	276	136.5	36	332	96	113	81	34	14	18	104	263	95.67203	164.72	69.04	2.54	4.58	2.040816	0	1.27	1.267908
909	Unfamiiar	35	F	OT	F	F	D	124	230	451	389	203	278	605	320	50	250	91	115	36	29	31	79	277	137	186	31	33	102	34	62	69	139	13	10	222	171	110.633247	182.6	71.97	0	0	0	12.1	121.19	109.097386
910	Unfamiiar	36	F	NACL	F	F	D	153	182	363	429	303	835	455	787	114	147	163.5	256	40.5	101	32	108	367	79	312	76	98	148	52	127	122	8	13	2	71	432	38.428089	42.44	4.01	0	1.5	1.503886	0	0	0
911	Unfamiiar	43	F	OT	F	M	A	416	219	1042	379	93	422	554	601	181.5	154	130	126	93	59	43	71	412	227	245	79.5	260	338	67	159	91						56.901477	84.55	27.65	0	0	0	3.42	0	-3.423716
912	Unfamiiar	37	F	OT	M	M	C	537	144	528	151	251	834	681	287	127	186	56	99	48	31	18	71	223	183	173	43	66	149	259	51	20	13	11	4	66		96.941706	155.84	58.89	1.83	6.53	4.69307	0.52	4.03	3.503603
913	Unfamiiar	27	F	NACL	M	M	A	509	467	858	363	666	1192	1226	1277	253	308	248	231	109	323	183	68	368	214	390	105	292	872	137	228	111	332	276	227	559	294	116.431428	58.59	-57.84	0	0	0	0	0.6	0.600588
914	Unfamiiar	35	F	OT	F	F	A	375	398	739	581	675	1005	795	214	121.5	122	138	134	87	133	131		148	144	227	30	125	406	535	147	283	9	5	4	73	271	61.247553	103.65	42.41	0	0	0	1.97	0	-1.966499
915	Unfamiiar	43	M	OT	F	F	B	868	394	605	721	247	224	233	1653	184	263	220	227	125	214	58	87	246	162	235	128	312	269	116	173	128	85	8	59	118	257	55.973986	47.42	-8.55	1.13	0	-1.134444	0	0	0
916	Unfamiiar	26	M	OTA	F	F	B	943	615	1134	1612	1824	1280	2375	2746	288	303	273	941	271	262	120	130	412	302	1273	212	388	323	358	435	146	150	153	223	663	762	118.376293	134.57	16.2	0	0	0	0	0	0
917	Unfamiiar	44	M	OTA	F	F	D	790	654	1652	943	1131	1206	1531	1783	288	494	676	600	0	300	207	194	532	327	482	416	427	196	441	368	203	689	601	721	1251	1011	55.775222	41.75	-14.03	0	0	0	0	0.6	0.600588
918	Unfamiiar	45	M	OTA	F	F	D	807	601	1983	1390	508	968	702	1153	273	637	451	198	373.5	369	201	128	617	321	489	118.5	429	737	875	296	264	481.5	594	795	724.5	527	175.548398	82.75	-92.8	11.81	11.87	0.061881	10.68	0	-10.677997
919	Unfamiiar	31	F	OTA	M	M	D	208	106	763	1295	471	319	626	449	101	135	67	168	124	109	38	35	365	223	157	133	344	174	203	166	14	113	109	25	147	496	42.158798	52.49	10.33	0	0	0	2.43	0	-2.429789
920	Unfamiiar	29	M	OTA	F	F	C	516	308	587	1131	795	272	567	633	72	115	112	378	58.5	71	67	84	214	209	451	221	182	384	22	152	6	110	115	149	334	352	96.374451	194.93	98.56	2.51	1.17	-1.338772	82.27	0	-82.268919
921	Unfamiiar	35	M	OTA	M	M	A	1500	279	791	1566	371	442	766	1320	133.5	303	179	165	42	103	26	101	456	389	615	209	218	255	120	180	53	451	342	181	516	738	27.636951	78.4	50.76	0	0	0	0	0	0
922	Unfamiiar	35	F	OTA	F	F	C	299	142	978	1513	1104	544	1190	1460	46.5	180	119	158	81	29	40	90	306	289	202	85	217	551	194	69	23	50	31	7	39	121	150.300844	334.71	184.41	0	0	0	157.82	65.28	-92.543846
923	Unfamiiar	24	M	OTA	M	M	B	216	142	550	252	515	1040	675	914	115	252	139	182	124	193	132	82	361	356	320	73	222	95	215	290	50	186	301	241	351	306	66.395141	200.26	133.86	0	0	0	0	1.23	1.229775
925	Unfamiiar	45	M	NACL	F	F	B	311	509	189	477	178	793	317	949	102	141	170	206	129	176	32	71	243	148	257	70	168	178	88	148	68	241	316	273	274	485	122.190777	118.66	-3.53	7.51	4.61	-2.898435	9.94	0	-9.935895
926	Unfamiiar	30	M	NACL	F	M	B	555	329	1294	712	234	199	250	1298	51	161	56	209	81	191	70	53	269	124	245	74	86	283	116	87	149	188	85	572	341	414	99.232201	84.27	-14.96	0	0	0	2.62	0	-2.622457
927	Unfamiiar	47	F	OT	F	F	C	766	115	492	77	128	454	182	750	66	84	69	116	50	69	24		392	331.5	123	30	54	66	152	46.5	177	141	73	6	46	161	57.724975	60.98	3.26	0	0	0	0	0	0
928	Unfamiiar	26	M	OTA	F	M	B	514	329	743	427	612	2345	1407	2683	184	277	193	303	225	289	67	61	487	159	340	168	238	230	146	228	552	206	214	87	113		211.001455	249.91	38.91	0	3.14	3.136404	2.98	16.78	13.805418
929	Unfamiiar	36	M	OT	F	M	B	579	617	1603	866	1110	1897	1078	2825	203	254	273	287	273	220.5	73.5	101	408	292	470	111	320	266	214	396	335	482	358	242	322	295	69.574837	98.18	28.6	0	0	0	0.67	0	-0.66732
930	Unfamiiar	37	F	OTA	F	F	B	1778	461	1856	1435	1119	2345	1592	3865	0	276	280	478	0	468	268.5	89	387	231	454	256	286	314	599	326	209	571	340	467	636	452	120.376536			0	0	0	0	0	0
931	Unfamiiar	43	M	OT	F	F	D	505	86	756	290	340	590	773		330	291	192	179	183	0	0	106	154	95	285	114	168	98	112	55	66						32.368125	50.84	18.47	0	0	0	0	0	0
932	Pups	39	F	NACL			A	627	327	2251	798	513	992	586	1886	131	185	105	158	141	245	188	109	356	206	309	79	276	42	147	206	100	445	228	136	289	484										43.94	227.98	184.04
933	Pups	37	F	OT			B	1187	546	1780	1706	1076	1189	1288	795	37.5	126	135	118	34.5	117	82	42	386	193	221	47	163	124	57	388	65	164	26	151	344	103										150.43	155.23	4.8
934	Pups	39	M	NACL			A	668	556	2077	181	758	1112	963	1080	118	193	211	171	105	174	65	90	199	174	231	114	123	163	156	81	86	121	136	315	254	249										1.37	66.01	64.64
935	Pups	30	M	OT			A	408	666	1809	472	423	1464	1355	1149	147	280	223	230	133.5	176	35	67	304	256	263	95	141	557	220	289	200	381	209	530	518	363										193.7	73.13	-120.58
936	Pups	23	M	OT			A	1810	734	2518	363	390	1203	860	2048	294	477	265.5	268	130.5	223	70		629	402	353	78	188	634	585	292	294	142	228	295	163	371										94.88	205.69	110.81
937	Pups	28	M	OTA			A	1567	206	2962	788	890	1061	1387	744	174	206	218	288	104	396	182	132	320	184	348	169	217	389	306	413	178	229	183	521	548	484										104.56	127.17	22.61
938	Pups	22	M	OTA			A	1515	576	3048	683	1428	2379	1690		296	406	340	297	169	235	110	74	528	348	429	200	221	396	383	360	151	306	413	319	358	780										344.48	204.03	-140.45
939	Pups	41	M	OTA			A	371	288	1984	383	631	390	1194	473	109.5	185	166	225	79.5	74	28	101	250	207	240	53	167	219	144	107	63	239	11	32	311	106										387.84	306.23	-81.6
940	Pups	31	M	OTA			D	886	537	2118	244	316	864	843	1138	160	274	183	272	104	242	106	108	400	267	285	132	203	180	441	193.5	427	189	264	132	363	616										289.94	118.33	-171.61
941	Pups	50	M	OTA			C	297	696	726	196	294	444	292	209	89	113	233	139	49	87	59	77	286	162	284	31	111	52	121	130	56	48	9	14	49	132										924.1	617.82	-306.28
942	Pups	36	M	OT			B	409	351	450	188	137	966	569	1019	151.5	280	194	277	162	180	83	110	296	271	385	90	163	174	132	110	243	100	13	15	57	262										0.4	0	-0.4
943	Pups	43	M	OT			C	736	247	1353	202	31	417	242	201	108	132	88	173	54	47	59	40	194	256	104	22	41	85	103	78	40	38	16	10	159	83										831.96	380.6	-451.36
944	Pups	40	F	OT			A	735	465	1861	449	457	368	228	443	145.5	176	180	189	90	74	61		230	189	292	44	191	126	283	100	78	106	130	43	579	220										418.49	290.32	-128.18
945	Pups	33	M	NACL			B	461	722	793	749	493	2568	2192	1492	225	271	241	339	148	220	78	97	348	269	311	98	209	256	146	210	86	352	254	165	357	889										160.51	59.02	-101.49
946	Pups	35	M	NACL			C	697	369	1363	267	78	1064	710	231	82.5	97	124	146	27	38	17	63	277	309	217	23	36	212	187	74	16	291	72	95	124	192										309.09	276.6	-32.49
947	Pups	35	F	NACL			B	995	550	1722	481	774	2079	1256	1114	250.5	350	345	366	183	263	112	97	381	236	185	163	280	343	165	224	122	349	217	280	271	527										335.04	264.42	-70.61
948	Pups	37	M	OT			C	271	116	871	241	109	427	153	449	120	141	85	97	39	20	29	37	455	267	202	27	80	189	134	61	42	124	51	18	362	162										216.62	62.14	-154.48
949	Pups	44	M	NACL			C	1816	1016	1399	1819	736	1394	1433	2013	519	558	568	978	664.5	363	181.5	208	534	377	771	553	536	2341	2290	840	403	527	337	422	778	1173										721.2	0	-721.2
950	Pups	34	F	NACL			D	1566	618	2250	672	403	1395	738	1247	0	274	231	176	0	99	75	105	443	266	308	59	99	123	355	72	27	95	56	21	153	655										223.24	141.57	-81.67
951	Pups	55	F	OT			C	197	137	533	264	367	1218	610	321	78	99	108	131	42	21	18	58	370	372	171	20	35	111	80	115	42	43	8	3	36	97										26.28	8.56	-17.72
952	Pups	38	F	OTA			C	258	221	889	124	207	780	499	351	61.5	159	142	141	33	15	9	106	313	228	238	21	68	104	224	109.5	38	90	30	19	132	80										53.69	7.54	-46.15
953	Pups	36	M	OTA			C	428	555	1500	246	460	1754	1009	391	123	182	177	202	49.5	66	37.5	50	445	322	308	20	84	223	254	99	243	60	51	114	305	405										161.49	192.17	30.68
954	Pups	44	M	OTA			B	2659	964	2857	1682	930	2382	1557		223.5	316	321	734	303	0	0	92	495	182	372	711	429	1518	284	292	43	266	298	421	290	733										32.99	0	-32.99
955	Pups	46	F	OTA			B	1010	725	1393	974	595	1686	841	675	267	306	256	320	147	85	62	134	391	277	436	79	254	416	290	250	92	132	20	148	146	439										509.72	43.39	-466.33
956	Familiar	38	M	OTA	F	F	A	1170	542	2269	804	358	1289	774	941	367.5	302	233	325	124.5	0	0	119	343	232	324	124	169	514	621	180	188	282	146	242	270	593	90.983167	63.96	-27.03	0.87	0	-0.867516	0	0	0
957	Familiar	60	M	OT	F	F	A	2117	290	1479	427	865	767	1138	2676	142.5	270	249	264	138	106	45	128	548	386	347	64	446	493	499	201	132	204	100	193	328	442	133.187732	110.3	-22.89	7.8	0	-7.799967	0	3.98	3.984001
958	Familiar	31	M	OTA	F	F	A	1216	541	2413	588	660	2530	2009	2406	174	346	241	315	99	138	56	113	346	244	469	85	185	153	385	167	84	189	152	105	341	357	81.859942	72.07	-9.79	0	0	0	0	0	0
959	Familiar	37	F	OT	F	F	A	254	535	1057	560	1105	867	1169	1442	210	252	209	349	87	0	0	108	385	162	364	90	181	301	508	144	101	88	149	70	287	617	147.813921	114.27	-33.55	0	0	0	0	0	0
960	Familiar	34	F	OTA	F	F	A	939	533	2304	674	1017	1152	1031	1668	135	175	166.5	258	63	91	46	55	286	324	320	47	69	398	348	162	71	164	117	281	186	352	96.812777	54.06	-42.76	0	0	0	0	2.01	2.010487
961	Familiar	37	F	OT	F	F	B	750	242	668	417	546	1161	883	1976	189	191	178	345	133	171	79	80	423	333	348	113	220	231	369	208	40	136	155	144	423	723	62.65126	132.16	69.51	3.21	0	-3.214523	0	0	0
962	Familiar	52	M	OTA	F	F	A	609	226	939	257	750	2439	1363	1055	153	265	198	280	172.5	186	85	86	243	274	351	83	206	376	315	154	108	150	206	133	261	793	104.171048	87.42	-16.75	2.16	0	-2.160241	0	0	0
963	Familiar	42	M	NACL	M	M	A	678	339	1862	570	694	1802	751	1091	147	265	228	277	87	125	58	83	385	299	281	69	252	461	362	155	128	321	150	197	180	428	39.533914	146.67	107.13	0	0	0	2.61	0	-2.609105
964	Familiar	37	F	NACL	F	F	D				1428					490.5	547	407	699	625.5	402	72	151	577	242	975	435	685	1204	1689	602	385						23.681865	61.85	38.17	0	0	0	0	0	0
965	Familiar	44	M	NACL	F	F	C	758	275	762	259	322	1474	514	836	154.5	173	115	220	0	82	48	78	480	180	225	28	66	375	261	63	101	304	119	82	85	470	131.450501	92.43	-39.02	3.66	8.64	4.981138	0	0	0
966	Familiar	33	F	NACL	M	M	B	159	257	120	180	394	1011	681	3678	118.5	177	358	97	36	52	54	69	469	353	209	72	137	256	185	121	232	100	55	57	465	340	83.430836	84.5	1.07	0	0	0	0	0	0
967	Familiar	39	F	OT	F	F	D	1577	568	1995	1089	1501	1753	1675	1566	510	672	429	652	398	535	290	227	584	242	633	535	575	350	2567	328	235	607	651	557	881	876		154.12			0			0
968	Familiar	33	F	OTA	M	M	B	395	513	263	611	606	1357	906	1595	155	321	310	278	154	159	61	54	210	145	302	93	258	362	412	322	277	196	94	60	101	827		75.81			0			0
969	Familiar	38	M	OT	M	M	B	313	240	869	450	255	1063	719	2687	216	205	193	236	99	116	85	45	399	142	310	89	183	154	189	110	322	295	21	44	32	245		107.2			0			0
970	Familiar	45	M	OTA	M	M	B	1847	1088	2945	1336	1248	2627	1467	314	631.5	867	904	1006	678	966	879	241	600	361	944	500	579	2264	2508	1000	180						142.633601	66.97	-75.67	0	0	0	0	0	0
971	Familiar	42	M	OT	M	M	C	262	222	463	457	297	902	331	1064	180	315	371	146	75	41	57	107	555	398	317	33	207	358	390	119	184	298	69	207	327	451	93.114513	62.05	-31.07	0	0	0	0	0	0
972	Familiar	40	F	OT	F	F	D	567	446	596	620	428	628	293	1935	108	378	361.5	291	204	289	186	73	392	246	359	117	238.5	419	1110	334	70	209	228	153	323	604	100.577633	57.95	-42.63	0.47	0	-0.467124	2.15	0	-2.149332
973	Familiar	58	M	OTA	F	F	D	1226	977	2183	2006	606	2034	1392	502	667	800	758	1098	789	477	399	177	707	361	822	588	772	952	2952	917	680	721	511	805	775	857	38.542638	71.22	32.68	0	1.6	1.601568	0	0	0
974	Familiar	52	F	NACL	M	M	D	851	336	1531	409	529	738	370	1118	156	233	233	314	166.5	197	120	53	209	128	370	81	132	466	379	237	67	127	77	66	108	340	72.440313	98.13	25.69	0	0	0	1.85	0	-1.851158
975	Familiar	42	M	NACL	M	M	B	588	292	1323	175	474	642	557	489	100	101	130	250	51	90	70		273	252	189	43	159	43	176	70	98	70	93	90	54	499	80.862043	92.37	11.51	0	0	0	0	3.01	3.008316
976	Familiar	40	M	NACL	F	F	B	392	84	949	570					115.5	272	282	257	237	196	59	84	293	94	323	101	175	152	1135	114	142	218	137	15	173	331		111.92			0			0.93
Supplementary Data 1. Raw data. AON=Anterior olfactory nucleus, MOB=Main olfactory bulb, Tu=Olfactory tubercle, PIC=Piriform cortex, ACC=Anterior cingulate cortex, PrL=Pre-limbic cortex, IL=Infralimbic cortex, CG=Cingulate cortex, PO=Pre-optic area, AH=Anterior hypothalamus, VMH=Ventromedial hypothalamus, PG=periaqueductal grey, BNST=Bed nucleus of the stria terminalis, LS=Lateral septum, MS=Medi…
[truncated: 3 more columns]
